# Supplementary material for: Effect of nitrogen fertilizer on seed yield and quality of Kengyilia melanthera (Triticeae, Poaceae)
Source: PeerJ. 2022 Sep 22;10:e14101. doi: 10.7717/peerj.14101 (PMC9509668; doi:10.7717/peerj.14101)
Supplement: Supplemental Information 3 [file peerj-10-14101-s003.xlsx]

## Sheet: Seed Yield Components
application rate of nitrogen fertilizer	2016-Number of tillers（m2）		2016-Number of fertile tillers（m2）		2016-1,000-seed weight (g)	application rate of nitrogen fertilizer	2016-Number of spikes per fertile tillers	2016-Number of florets per spike	2016-Number of fertile florets per spike
N1	770		540		4.309	N1	21	8	4
N1	700		685		4.788	N1	18	9	4
N1	836		702		6.013	N1	19	8	6
N1	745		545		4.094	N1	22	5	3
N2	849		671		5.345	N1	17	7	2
N2	734		583		4.545	N1	15	9	4
N2	867		710		4.384	N1	16	12	3
N2	711		545		5.446	N1	19	8	4
N3	940		699		5.251	N1	17	6	5
N3	778		827		4.548	N1	18	11	2
N3	829		695		4.497
N3	976		866		5.536	N2	18	8	4
N4	1118		966		4.644	N2	20	9	3
N4	920		813		4.963	N2	22	7	3
N4	914		718		4.489	N2	15	6	4
N4	1043		910		5.84	N2	17	7	6
N5	1249		1177		5.652	N2	23	10	2
N5	1084		859		5.548	N2	15	11	4
N5	1081		1158		4.812	N2	21	9	3
N5	1201		851		4.724	N2	16	6	3
N6	1397		1214		5.687	N2	19	10	5
N6	1102		994		4.784
N6	1174		820		4.937	N3	23	11	3
N6	1334		1289		5.532	N3	20	9	5
N7	1427		1000		5.676	N3	22	8	6
N7	1158		1193		5.019	N3	16	12	3
N7	1264		901		4.668	N3	15	7	5
N7	1408		1174		5.529	N3	17	8	3
N8	1442		973		5.674	N3	20	10	4
N8	1159		1297		5.748	N3	21	9	3
N8	1406		903		4.712	N3	24	6	4
N8	1218		1051		4.726	N3	19	6	2
application rate of nitrogen fertilizer	2017-Number of tillers（m2）		2017-Number of fertile tillers（m2）		2017-1,000-seed weight (g)
N1	765		734		5.218	N4	23	12	4
N1	913		704		4.387	N4	24	13	4
N1	894		782		4.597	N4	17	8	4
N1	891		816		5.066	N4	21	7	6
N2	961		852		5.387	N4	14	6	3
N2	836		709		5.398	N4	22	6	4
N2	800		699		4.436	N4	19	8	3
N2	932		835		4.611	N4	17	7	5
N3	1229		1088		4.578	N4	24	11	4
N3	1007		884		5.787	N4	15	10	2
N3	1089		897		4.045
N3	1096		1038		5.494	N5	24	8	3
N4	1374		943		5.487	N5	23	5	5
N4	1087		1084		6.024	N5	19	7	4
N4	1301		974		4.726	N5	16	8	2
N4	1171		1154		4.087	N5	18	9	3
N5	1332		1187		5.715	N5	15	10	5
N5	1175		1265		5.544	N5	20	12	5
N5	1132		948		4.831	N5	19	13	4
N5	1398		1028		4.726	N5	24	6	3
N6	1509		1078		5.871	N5	22	12	6
N6	1589		1037		5.667
N6	1564		1195		4.642	N6	21	12	4
N6	1371		1377		4.784	N6	24	11	4
N7	1516		1365		5.879	N6	25	6	5
N7	1421		1248		5.941	N6	20	9	3
N7	1544		1168		4.484	N6	15	9	2
N7	1378		1087		4.596	N6	16	11	6
N8	1472		1297		5.941	N6	19	10	5
N8	1355		1284		4.357	N6	22	8	4
N8	1530		1098		4.723	N6	17	7	3
N8	1346		1149		5.767	N6	23	13	5
						N7	20	6	4
						N7	19	8	6
						N7	17	9	4
						N7	22	10	3
						N7	13	11	2
						N7	25	12	4
						N7	16	8	5
						N7	24	9	5
						N7	23	11	3
						N7	15	7	4
						N8	19	9	4
						N8	23	8	2
						N8	17	12	3
						N8	14	6	4
						N8	15	7	5
						N8	23	9	6
						N8	21	10	4
						N8	20	8	3
						N8	19	7	2
						N8	18	11	5
						application rate of nitrogen fertilizer	2017-Number of spikes per fertile tillers	2017-Number of florets per spike	2017-Number of fertile florets per spike
						N1	18	10	3
						N1	15	8	3
						N1	16	6	4
						N1	21	6	3
						N1	22	9	5
						N1	23	7	4
						N1	17	7	3
						N1	20	11	5
						N1	18	11	2
						N1	14	6	5
						N2	19	9	4
						N2	23	9	3
						N2	23	8	4
						N2	16	10	5
						N2	15	11	2
						N2	18	6	4
						N2	17	6	6
						N2	19	11	3
						N2	20	8	4
						N2	14	7	2
						N3	18	8	4
						N3	22	7	4
						N3	14	9	5
						N3	16	10	3
						N3	22	12	3
						N3	18	6	4
						N3	19	7	3
						N3	20	9	5
						N3	21	9	5
						N3	15	11	2
						N4	19	9	3
						N4	21	8	5
						N4	20	7	5
						N4	21	12	3
						N4	23	8	4
						N4	16	11	3
						N4	17	6	5
						N4	16	10	2
						N4	20	9	3
						N4	22	11	6
						N5	20	9	4
						N5	24	10	4
						N5	18	11	5
						N5	17	8	4
						N5	14	7	4
						N5	19	7	3
						N5	20	10	2
						N5	24	12	6
						N5	21	9	5
						N5	22	12	4
						N6	23	10	4
						N6	22	10	4
						N6	17	11	5
						N6	19	8	5
						N6	26	7	6
						N6	14	8	2
						N6	25	7	4
						N6	22	12	3
						N6	21	11	5
						N6	15	12	4
						N7	21	10	4
						N7	23	11	4
						N7	15	12	3
						N7	16	7	5
						N7	21	7	5
						N7	22	9	3
						N7	24	12	2
						N7	20	9	6
						N7	19	8	4
						N7	17	9	4
						N8	20	9	3
						N8	22	8	4
						N8	24	11	3
						N8	15	7	6
						N8	16	5	3
						N8	15	7	5
						N8	24	12	4
						N8	19	9	3
						N8	19	10	3
						N8	20	9	4
