# Supplementary material for: Effect of nitrogen fertilizer on seed yield and quality of Kengyilia melanthera (Triticeae, Poaceae)
Source: PeerJ. 2022 Sep 22;10:e14101. doi: 10.7717/peerj.14101 (PMC9509668; doi:10.7717/peerj.14101)
Supplement: Supplemental Information 4 [file peerj-10-14101-s004.xlsx]

## Sheet:  Seed Yield and Quality
application rate of nitrogen fertilizer	2016-Potential seed yield (kg/hm2)	2016-presentation seed yield (kg/hm2)	application rate of nitrogen fertilizer	2016-harvested seed yield (kg/hm2)	2016-Standard germination rate (%)	2016-Germination energy (%)	2016-Accelerated aging germination rate (%)	2016-Dehydrogenase activity (µg/mL)	2016-Acid phosphoesterase activity (n mol/min. 50 seeds)
N1	4465.41	2000.81	N1	1153.78	76	74	58	14.65	2.05
N2	4789.16	2149.65	N1	1239.48	84	80	66	16.78	2.77
N3	6499.5	2847.78	N1	1345.15	94	92	70	15.22	2.19
N4	7295.76	3254.81	N1	1395.27	90	88	62	14.03	2.55
N5	9420.67	4219.35	N2	1269.15	78	74	56	15.78	2.86
N6	10910.6	4727.73	N2	1437.48	84	92	62	14.88	2.45
N7	9811.6	4299.35	N2	1543.15	90	78	64	14.15	2.67
N8	9095.73	3964.41	N2	1341.62	94	90	76	16.99	1.66
application rate of nitrogen fertilizer	2017-Potential seed yield (kg/hm2)	2017-presentation seed yield (kg/hm2)	N3	1487.45	94	86	58	15.68	1.98
N1	5453.16	2457.82	N3	1287.57	82	84	68	16.8	2.24
N2	5979.3	2637.93	N3	1600.41	90	76	64	13.92	3.1
N3	7919.22	3411.37	N3	1369.97	78	90	70	15.12	2.56
N4	9335.12	4044.88	N4	1546.87	94	80	60	16.72	3.21
N5	10866.9	4665.44	N4	1487.65	90	90	68	15.08	2.87
N6	12026.8	5241.31	N4	1425.17	78	88	56	13.33	2.07
N7	11770.6	5082.76	N4	1500.67	84	76	72	17.75	1.44
N8	10592.4	4681.56	N5	1805.18	96	94	72	15.97	3.23
			N5	1495.82	88	74	70	14.48	2.37
			N5	1555.89	78	84	56	17.36	2.19
			N5	1602.75	86	82	64	15.71	2.21
			N6	1915.81	94	90	70	18.97	2.9
			N6	1633.32	92	92	72	14.55	2.77
			N6	1945.84	76	78	60	14.71	2.27
			N6	1559.71	88	76	62	16.69	2.06
			N7	1824.84	90	88	58	17.8	3.18
			N7	1610.12	74	78	66	15.23	3.01
			N7	1658.64	96	86	62	14.87	1.91
			N7	1862.16	86	82	74	17.54	1.82
			N8	1743.81	92	92	74	16.33	2.55
			N8	1722.42	90	78	72	17.97	2.39
			N8	1526.66	76	80	54	14.45	3.11
			N8	1571.67	88	84	64	15.73	1.75
			application rate of nitrogen fertilizer	2017-harvested seed yield (kg/hm2)	2017-Standard germination rate (%)	2017-Germination energy (%)	2017-Accelerated aging germination rate (%)	2017-Dehydrogenase activity (µg/mL)	2017-Acid phosphoesterase activity (n mol/min. 50 seeds)
			N1	1290.56	74	88	70	15.38	2.49
			N1	1494.87	96	78	66	16.79	2.02
			N1	1279.39	84	86	72	14.84	2.86
			N1	1397.62	90	80	52	14.11	2.31
			N2	1595.12	92	94	66	16.68	3.18
			N2	1387.69	94	78	74	16.21	1.78
			N2	1314.84	76	86	60	14.05	2.11
			N2	1509.11	84	76	60	15.22	2.53
			N3	1404.8	92	82	66	15.28	3.23
			N3	1468.88	84	84	74	16.87	2.88
			N3	1605.63	86	90	62	16.56	2.32
			N3	1432.69	86	72	62	14.69	1.53
			N4	1533.36	88	82	66	14.11	3.23
			N4	1421.22	96	76	74	16.02	2.19
			N4	1638.68	80	78	58	18.29	1.87
			N4	1706.7	82	94	62	16.94	2.51
			N5	1760.22	96	82	60	17.79	3.14
			N5	1586.87	98	76	66	14.09	2.44
			N5	1797.21	76	82	64	16.65	2.89
			N5	1606.06	78	90	78	15.59	1.53
			N6	1800.42	96	92	72	17.57	2.68
			N6	1981.33	94	88	76	17.35	3.17
			N6	1709.75	74	78	62	14.33	1.81
			N6	1898.18	82	78	64	16.71	2.26
			N7	1691.54	94	88	66	16.88	3.19
			N7	1876.31	90	76	70	17.35	2.99
			N7	1868.49	90	86	66	15.24	1.52
			N7	1743.02	74	84	62	16.29	2.26
			N8	1769.45	94	90	60	17.33	3.37
			N8	1899.96	82	74	72	15.64	2.62
			N8	1534.56	92	86	66	16.58	1.95
			N8	1669.03	78	84	66	14.24	1.94
